# Supplementary material for: Evaluation of Online Counseling through the Working Experiences of Mental Health Therapists Amidst the COVID-19 Pandemic
Source: Healthcare (Basel). 2024 Feb 19;12(4):495. doi: 10.3390/healthcare12040495 (PMC10888081; doi:10.3390/healthcare12040495)
Supplement: Supplementary file 1 [file healthcare-12-00495-s001.zip]

Archive with 1 entries (1 files):
- healthcare-2827954-supplementary.pdf
